# Supplementary material for: Intramolecular ortho Photocycloaddition of 4-Substituted 7-(4′-Alkenyloxy)-1-indanones and Ensuing Reaction Cascades
Source: J Org Chem. 2025 Mar 11;90(11):4099–107. doi: 10.1021/acs.joc.5c00171 (PMC11934143; doi:10.1021/acs.joc.5c00171)
Supplement: Supplementary file 2 — jo5c00171_si_002.zip [file jo5c00171_si_002.zip]

Archive with 1,658 entries (1,389 files):
- NMR/
- NMR/(E)-24/
- NMR/(E)-24/13C/
- NMR/(E)-24/13C/acqu
- NMR/(E)-24/13C/acqus
- NMR/(E)-24/13C/audita.txt
- NMR/(E)-24/13C/cpdprg2
- NMR/(E)-24/13C/fid
- NMR/(E)-24/13C/format.temp
- NMR/(E)-24/13C/fq1list
- NMR/(E)-24/13C/pdata/
- NMR/(E)-24/13C/pdata/1/
- NMR/(E)-24/13C/pdata/1/outd
- NMR/(E)-24/13C/pdata/1/proc
- NMR/(E)-24/13C/pdata/1/procs
- NMR/(E)-24/13C/pdata/1/title
- NMR/(E)-24/13C/precom.output
- NMR/(E)-24/13C/prosol_History
- NMR/(E)-24/13C/pulseprogram
- NMR/(E)-24/13C/scon2
- NMR/(E)-24/13C/shimvalues
- NMR/(E)-24/13C/specpar
- NMR/(E)-24/13C/stanprogram10512
- NMR/(E)-24/13C/uxnmr.info
- NMR/(E)-24/13C/uxnmr.par
- NMR/(E)-24/1H/
- NMR/(E)-24/1H/acqu
- NMR/(E)-24/1H/acqus
- NMR/(E)-24/1H/audita.txt
- NMR/(E)-24/1H/fid
- NMR/(E)-24/1H/format.temp
- NMR/(E)-24/1H/fq1list
- NMR/(E)-24/1H/pdata/
- NMR/(E)-24/1H/pdata/1/
- NMR/(E)-24/1H/pdata/1/outd
- NMR/(E)-24/1H/pdata/1/proc
- NMR/(E)-24/1H/pdata/1/procs
- NMR/(E)-24/1H/pdata/1/title
- NMR/(E)-24/1H/precom.output
- NMR/(E)-24/1H/prosol_History
- NMR/(E)-24/1H/pulseprogram
- NMR/(E)-24/1H/scon2
- NMR/(E)-24/1H/shimvalues
- NMR/(E)-24/1H/specpar
- NMR/(E)-24/1H/stanprogram10512
- NMR/(E)-24/1H/uxnmr.info
- NMR/(E)-24/1H/uxnmr.par
- NMR/(Z)-24/
- NMR/(Z)-24/13C/
- NMR/(Z)-24/13C/acqu
- NMR/(Z)-24/13C/acqus
- NMR/(Z)-24/13C/audita.txt
- NMR/(Z)-24/13C/cpdprg2
- NMR/(Z)-24/13C/fid
- NMR/(Z)-24/13C/format.temp
- NMR/(Z)-24/13C/fq1list
- NMR/(Z)-24/13C/pdata/
- NMR/(Z)-24/13C/pdata/1/
- NMR/(Z)-24/13C/pdata/1/outd
- NMR/(Z)-24/13C/pdata/1/proc
- NMR/(Z)-24/13C/pdata/1/procs
- NMR/(Z)-24/13C/pdata/1/title
- NMR/(Z)-24/13C/precom.output
- NMR/(Z)-24/13C/prosol_History
- NMR/(Z)-24/13C/pulseprogram
- NMR/(Z)-24/13C/scon2
- NMR/(Z)-24/13C/shimvalues
- NMR/(Z)-24/13C/specpar
- NMR/(Z)-24/13C/stanprogram10512
- NMR/(Z)-24/13C/uxnmr.info
- NMR/(Z)-24/13C/uxnmr.par
- NMR/(Z)-24/1H/
- NMR/(Z)-24/1H/acqu
- NMR/(Z)-24/1H/acqus
- NMR/(Z)-24/1H/audita.txt
- NMR/(Z)-24/1H/fid
- NMR/(Z)-24/1H/format.temp
- NMR/(Z)-24/1H/fq1list
- NMR/(Z)-24/1H/pdata/
- NMR/(Z)-24/1H/pdata/1/
- NMR/(Z)-24/1H/pdata/1/outd
- NMR/(Z)-24/1H/pdata/1/proc
- NMR/(Z)-24/1H/pdata/1/procs
- NMR/(Z)-24/1H/pdata/1/title
- NMR/(Z)-24/1H/precom.output
- NMR/(Z)-24/1H/prosol_History
- NMR/(Z)-24/1H/pulseprogram
- NMR/(Z)-24/1H/scon2
- NMR/(Z)-24/1H/shimvalues
- NMR/(Z)-24/1H/specpar
- NMR/(Z)-24/1H/stanprogram10512
- NMR/(Z)-24/1H/uxnmr.info
- NMR/(Z)-24/1H/uxnmr.par
- NMR/10/
- NMR/10/13C/
- NMR/10/13C/acqu
- NMR/10/13C/acqus
- NMR/10/13C/audita.txt
- NMR/10/13C/cpdprg2
- NMR/10/13C/fid
- NMR/10/13C/format.temp
- NMR/10/13C/fq1list
- NMR/10/13C/pdata/
- NMR/10/13C/pdata/1/
- NMR/10/13C/pdata/1/outd
- NMR/10/13C/pdata/1/proc
- NMR/10/13C/pdata/1/procs
- NMR/10/13C/pdata/1/title
- NMR/10/13C/precom.output
- NMR/10/13C/prosol_History
- NMR/10/13C/pulseprogram
- NMR/10/13C/scon2
- NMR/10/13C/shimvalues
- NMR/10/13C/specpar
- NMR/10/13C/stanprogram7872
- NMR/10/13C/uxnmr.info
- NMR/10/13C/uxnmr.par
- NMR/10/1H/
- NMR/10/1H/acqu
- NMR/10/1H/acqus
- NMR/10/1H/audita.txt
- NMR/10/1H/fid
- NMR/10/1H/format.temp
- NMR/10/1H/fq1list
- NMR/10/1H/pdata/
- NMR/10/1H/pdata/1/
- NMR/10/1H/pdata/1/outd
- NMR/10/1H/pdata/1/proc
- NMR/10/1H/pdata/1/procs
- NMR/10/1H/pdata/1/title
- NMR/10/1H/precom.output
- NMR/10/1H/prosol_History
- NMR/10/1H/pulseprogram
- NMR/10/1H/scon2
- NMR/10/1H/shimvalues
- NMR/10/1H/specpar
- NMR/10/1H/stanprogram7872
- NMR/10/1H/uxnmr.info
- NMR/10/1H/uxnmr.par
- NMR/11/
- NMR/11/13C/
- NMR/11/13C/acqu
- NMR/11/13C/acqus
- NMR/11/13C/audita.txt
- NMR/11/13C/cpdprg2
- NMR/11/13C/fid
- NMR/11/13C/format.temp
- NMR/11/13C/fq1list
- NMR/11/13C/pdata/
- NMR/11/13C/pdata/1/
- NMR/11/13C/pdata/1/outd
- NMR/11/13C/pdata/1/proc
- NMR/11/13C/pdata/1/procs
- NMR/11/13C/pdata/1/title
- NMR/11/13C/precom.output
- NMR/11/13C/prosol_History
- NMR/11/13C/pulseprogram
- NMR/11/13C/scon2
- NMR/11/13C/shimvalues
- NMR/11/13C/specpar
- NMR/11/13C/stanprogram10364
- NMR/11/13C/uxnmr.info
- NMR/11/13C/uxnmr.par
- NMR/11/1H/
- NMR/11/1H/acqu
- NMR/11/1H/acqus
- NMR/11/1H/audita.txt
- NMR/11/1H/fid
- NMR/11/1H/format.temp
- NMR/11/1H/fq1list
- NMR/11/1H/pdata/
- NMR/11/1H/pdata/1/
- NMR/11/1H/pdata/1/outd
- NMR/11/1H/pdata/1/proc
- NMR/11/1H/pdata/1/procs
- NMR/11/1H/pdata/1/title
- NMR/11/1H/precom.output
- NMR/11/1H/prosol_History
- NMR/11/1H/pulseprogram
- NMR/11/1H/scon2
- NMR/11/1H/shimvalues
- NMR/11/1H/specpar
- NMR/11/1H/stanprogram10364
- NMR/11/1H/uxnmr.info
- NMR/11/1H/uxnmr.par
- NMR/12/
- NMR/12/1H/
- NMR/12/1H/acqu
- NMR/12/1H/acqus
- NMR/12/1H/audita.txt
- NMR/12/1H/fid
- NMR/12/1H/format.temp
- NMR/12/1H/fq1list
- NMR/12/1H/pdata/
- NMR/12/1H/pdata/1/
- NMR/12/1H/pdata/1/outd
- NMR/12/1H/pdata/1/proc
- NMR/12/1H/pdata/1/procs
- NMR/12/1H/pdata/1/title
- NMR/12/1H/prosol_History
- NMR/12/1H/pulseprogram
- NMR/12/1H/scon2
- NMR/12/1H/shimvalues
- NMR/12/1H/specpar
- NMR/12/1H/uxnmr.info
- NMR/12/1H/uxnmr.par
- NMR/13/
- NMR/13/13C/
- NMR/13/13C/acqu
- NMR/13/13C/acqus
- NMR/13/13C/audita.txt
- NMR/13/13C/cpdprg2
- NMR/13/13C/fid
- NMR/13/13C/format.temp
- NMR/13/13C/fq1list
- NMR/13/13C/pdata/
- NMR/13/13C/pdata/1/
- NMR/13/13C/pdata/1/outd
- NMR/13/13C/pdata/1/proc
- NMR/13/13C/pdata/1/procs
- NMR/13/13C/pdata/1/title
- NMR/13/13C/precom.output
- NMR/13/13C/prosol_History
- NMR/13/13C/pulseprogram
- NMR/13/13C/scon2
- NMR/13/13C/shimvalues
- NMR/13/13C/specpar
- NMR/13/13C/stanprogram7872
- NMR/13/13C/uxnmr.info
- NMR/13/13C/uxnmr.par
- NMR/13/1H/
- NMR/13/1H/acqu
- NMR/13/1H/acqus
- NMR/13/1H/audita.txt
- NMR/13/1H/fid
- NMR/13/1H/format.temp
- NMR/13/1H/pdata/
- NMR/13/1H/pdata/1/
- NMR/13/1H/pdata/1/outd
- NMR/13/1H/pdata/1/proc
- NMR/13/1H/pdata/1/procs
- NMR/13/1H/pdata/1/title
- NMR/13/1H/prosol_History
- NMR/13/1H/pulseprogram
- NMR/13/1H/scon2
- NMR/13/1H/shimvalues
- NMR/13/1H/specpar
- NMR/13/1H/uxnmr.info
- NMR/13/1H/uxnmr.par
- NMR/14/
- NMR/14/13C/
- NMR/14/13C/acqu
- NMR/14/13C/acqus
- NMR/14/13C/audita.txt
- NMR/14/13C/cpdprg2
- NMR/14/13C/fid
- NMR/14/13C/format.temp
- NMR/14/13C/fq1list
- NMR/14/13C/pdata/
- NMR/14/13C/pdata/1/
- NMR/14/13C/pdata/1/outd
- NMR/14/13C/pdata/1/proc
- NMR/14/13C/pdata/1/procs
- NMR/14/13C/pdata/1/title
- NMR/14/13C/precom.output
- NMR/14/13C/prosol_History
- NMR/14/13C/pulseprogram
- NMR/14/13C/scon2
- NMR/14/13C/shimvalues
- NMR/14/13C/specpar
- NMR/14/13C/stanprogram10364
- NMR/14/13C/uxnmr.info
- NMR/14/13C/uxnmr.par
- NMR/14/1H/
- NMR/14/1H/acqu
- NMR/14/1H/acqus
- NMR/14/1H/audita.txt
- NMR/14/1H/fid
- NMR/14/1H/format.temp
- NMR/14/1H/fq1list
- NMR/14/1H/pdata/
- NMR/14/1H/pdata/1/
- NMR/14/1H/pdata/1/outd
- NMR/14/1H/pdata/1/proc
- NMR/14/1H/pdata/1/procs
- NMR/14/1H/pdata/1/title
- NMR/14/1H/precom.output
- NMR/14/1H/prosol_History
- NMR/14/1H/pulseprogram
- NMR/14/1H/scon2
- NMR/14/1H/shimvalues
- NMR/14/1H/specpar
- NMR/14/1H/stanprogram10364
- NMR/14/1H/uxnmr.info
- NMR/14/1H/uxnmr.par
- NMR/15/
- NMR/15/13C/
- NMR/15/13C/acqu
- NMR/15/13C/acqus
- NMR/15/13C/audita.txt
[truncated: 1,358 more entries]
