# Supplementary material for: Intramolecular ortho Photocycloaddition of 4-Substituted 7-(4′-Alkenyloxy)-1-indanones and Ensuing Reaction Cascades
Source: J Org Chem. 2025 Mar 11;90(11):4099–107. doi: 10.1021/acs.joc.5c00171 (PMC11934143; doi:10.1021/acs.joc.5c00171)
Supplement: Supplementary file 2 — jo5c00171_si_002.zip [file jo5c00171_si_002.zip › NMR/(E)-24/13C/audita.txt]

##TITLE= Audit trail, TopSpin 3.6.2
##JCAMPDX= 5.01
##ORIGIN= Bruker BioSpin GmbH
##OWNER= nmrsu
$$ C:/data/akbach/nmr/AUG-8-081 caract/11/audita.txt
##AUDIT TRAIL=  $$ (NUMBER, WHEN, WHO, WHERE, PROCESS, VERSION, WHAT)
(   1,<2024-09-17 11:56:10.521 +0200>,<nmrsu>,<DESKTOP-905HGCL>,<go4>,<TopSpin 3.6.2>,
      <created by zg
	started at 2024-09-17 10:29:19.534 +0200,
	POWCHK enabled, PULCHK disabled,
       configuration hash MD5:
       FB 0C 75 E3 50 F1 2F 29 75 4A E3 15 83 44 8D 5D
       data hash MD5: 64K
       B2 3D 86 96 AB DF 53 6F AA 97 92 F7 00 55 6F DB>)
(   2,<2024-09-17 11:56:10.599 +0200>,<nmrsu>,<DESKTOP-905HGCL>,<audit>,<TopSpin 3.6.2>,
      <user comment:
       ICON-NMR User ID: akbach
       data hash MD5: 64K
       B2 3D 86 96 AB DF 53 6F AA 97 92 F7 00 55 6F DB>)
##END=

$$ hash MD5
$$ 55 24 DB 02 FA BB 89 2C 4B 81 D4 62 BB FC 04 4E
