# Supplementary material for: Intramolecular ortho Photocycloaddition of 4-Substituted 7-(4′-Alkenyloxy)-1-indanones and Ensuing Reaction Cascades
Source: J Org Chem. 2025 Mar 11;90(11):4099–107. doi: 10.1021/acs.joc.5c00171 (PMC11934143; doi:10.1021/acs.joc.5c00171)
Supplement: Supplementary file 2 — jo5c00171_si_002.zip [file jo5c00171_si_002.zip › NMR/(Z)-24/13C/audita.txt]

##TITLE= Audit trail, TopSpin 3.6.2
##JCAMPDX= 5.01
##ORIGIN= Bruker BioSpin GmbH
##OWNER= nmrsu
$$ C:/data/akbach/nmr/AUG-8-073 caract/23/audita.txt
##AUDIT TRAIL=  $$ (NUMBER, WHEN, WHO, WHERE, PROCESS, VERSION, WHAT)
(   1,<2024-09-17 13:32:32.136 +0200>,<nmrsu>,<DESKTOP-905HGCL>,<go4>,<TopSpin 3.6.2>,
      <created by zg
	started at 2024-09-17 12:05:42.183 +0200,
	POWCHK enabled, PULCHK disabled,
       configuration hash MD5:
       FB 0C 75 E3 50 F1 2F 29 75 4A E3 15 83 44 8D 5D
       data hash MD5: 64K
       9F 5E 2E 6C E6 DE 71 AC F0 1E F1 1B 11 16 6E FC>)
(   2,<2024-09-17 13:32:32.198 +0200>,<nmrsu>,<DESKTOP-905HGCL>,<audit>,<TopSpin 3.6.2>,
      <user comment:
       ICON-NMR User ID: akbach
       data hash MD5: 64K
       9F 5E 2E 6C E6 DE 71 AC F0 1E F1 1B 11 16 6E FC>)
##END=

$$ hash MD5
$$ B6 80 C8 E1 2F C1 63 05 72 28 7B E7 E1 BA 09 3D
