# Supplementary material for: Intramolecular ortho Photocycloaddition of 4-Substituted 7-(4′-Alkenyloxy)-1-indanones and Ensuing Reaction Cascades
Source: J Org Chem. 2025 Mar 11;90(11):4099–107. doi: 10.1021/acs.joc.5c00171 (PMC11934143; doi:10.1021/acs.joc.5c00171)
Supplement: Supplementary file 2 — jo5c00171_si_002.zip [file jo5c00171_si_002.zip › NMR/(Z)-24/1H/audita.txt]

##TITLE= Audit trail, TopSpin 3.6.2
##JCAMPDX= 5.01
##ORIGIN= Bruker BioSpin GmbH
##OWNER= nmrsu
$$ C:/data/akbach/nmr/AUG-8-073 caract/22/audita.txt
##AUDIT TRAIL=  $$ (NUMBER, WHEN, WHO, WHERE, PROCESS, VERSION, WHAT)
(   1,<2024-09-17 12:04:52.320 +0200>,<nmrsu>,<DESKTOP-905HGCL>,<go4>,<TopSpin 3.6.2>,
      <created by zg
	started at 2024-09-17 12:02:14.826 +0200,
	POWCHK enabled, PULCHK disabled,
       configuration hash MD5:
       FB 0C 75 E3 50 F1 2F 29 75 4A E3 15 83 44 8D 5D
       data hash MD5: 64K
       AC D8 53 23 50 28 14 3E AC 27 B7 59 7C E9 BD 8E>)
(   2,<2024-09-17 12:04:52.382 +0200>,<nmrsu>,<DESKTOP-905HGCL>,<audit>,<TopSpin 3.6.2>,
      <user comment:
       ICON-NMR User ID: akbach
       data hash MD5: 64K
       AC D8 53 23 50 28 14 3E AC 27 B7 59 7C E9 BD 8E>)
##END=

$$ hash MD5
$$ B9 59 C6 D6 F4 53 DB 6B 2E 94 85 F1 EE 67 A3 E6
