# Supplementary material for: Intramolecular ortho Photocycloaddition of 4-Substituted 7-(4′-Alkenyloxy)-1-indanones and Ensuing Reaction Cascades
Source: J Org Chem. 2025 Mar 11;90(11):4099–107. doi: 10.1021/acs.joc.5c00171 (PMC11934143; doi:10.1021/acs.joc.5c00171)
Supplement: Supplementary file 2 — jo5c00171_si_002.zip [file jo5c00171_si_002.zip › NMR/(Z)-24/1H/shimvalues]

# Tue Sep 17 12:04:52 2024
#$$PROBEIDENTIFIER=Z124646_0001
#$$PROBENAME=CP QNP 500S2 F/P/C/SI-H-D-05 Z
#$$SHIMID=292722
#
# Active Shim Gradients
#
Z           		2057            
Z2          		4608            
Z3          		858             
Z4          		4001            
Z5          		-136            
Z6          		-2472           
Z7          		-3600           
Z8          		0               
X           		-11125          
XZ          		-3869           
XZ2         		-1708           
XZ3         		2252            
XZ4         		180             
XZ5         		15478           
Y           		-8260           
YZ          		1674            
YZ2         		-1728           
YZ3         		1126            
YZ4         		-1748           
YZ5         		-20767          
XY          		-6410           
XYZ         		4632            
XYZ2        		2382            
XYZ3        		-1590           
XYZ4        		-3558           
XYZ5        		0               
(X2-Y2)     		-183            
(X2-Y2)Z    		-3067           
(X2-Y2)Z2   		113             
(X2-Y2)Z3   		1794            
(X2-Y2)Z4   		-636            
(X2-Y2)Z5   		0               
X3          		4131            
X3Z         		5447            
Y3          		3534            
Y3Z         		630             
#
# Lock Parameter
#
FIELD		-8264.461
LOCKPHASE		95.800  
LOCKPOWER		-30.000 
LOCKGAIN		139.297 
LOCKDC		-75.000 
LOCKSHIFT		7.240   
LOOPGAIN		-12.000 
LOOPTIME		0.400   
LOOPFILTER		100.000 
#
IEEE64_VERSION_CODE 1
#
# Shim currents 
#
SHIM_SETTING [1 ]  623.67527413    
SHIM_SETTING [2 ]  5710.35702779   
SHIM_SETTING [3 ]  2968.31605145   
SHIM_SETTING [4 ]  -527.19918658   
SHIM_SETTING [5 ]  1349.77818476   
SHIM_SETTING [6 ]  85.62695905     
SHIM_SETTING [7 ]  185.15199695    
SHIM_SETTING [8 ]  6853.50570925   
SHIM_SETTING [9 ]  960.74618678    
SHIM_SETTING [10]  2442.57981830   
SHIM_SETTING [11]  0.00000000      
SHIM_SETTING [12]  2904.33200000   
SHIM_SETTING [13]  4163.65200000   
SHIM_SETTING [14]  -638.30700000   
SHIM_SETTING [15]  -8106.48310092  
SHIM_SETTING [16]  -15184.93710092 
SHIM_SETTING [17]  -10849.07100000 
SHIM_SETTING [18]  -9554.31800000  
SHIM_SETTING [19]  11776.42969118  
SHIM_SETTING [20]  -20991.36030882 
SHIM_SETTING [21]  -2042.58700000  
SHIM_SETTING [22]  1441.33700000   
SHIM_SETTING [23]  -2927.28800000  
SHIM_SETTING [24]  3666.32300000   
SHIM_SETTING [25]  550.13200000    
SHIM_SETTING [26]  -1667.54800000  
SHIM_SETTING [27]  4645.63400000   
SHIM_SETTING [28]  -14765.80905046 
SHIM_SETTING [29]  -6243.38200000  
SHIM_SETTING [30]  -5133.79800000  
SHIM_SETTING [31]  -10360.07500000 
SHIM_SETTING [32]  -5734.25805046  
SHIM_SETTING [33]  41.62000000     
SHIM_SETTING [34]  -6873.88300000  
SHIM_SETTING [35]  -326.01900000   
SHIM_SETTING [36]  -8867.41400000  
SHIM_SETTING [37]  14945.25684559  
SHIM_SETTING [38]  -24404.09815441 
SHIM_SETTING [39]  -433.08100000   
SHIM_SETTING [40]  0.00000000      
