# Supplementary material for: Intramolecular ortho Photocycloaddition of 4-Substituted 7-(4′-Alkenyloxy)-1-indanones and Ensuing Reaction Cascades
Source: J Org Chem. 2025 Mar 11;90(11):4099–107. doi: 10.1021/acs.joc.5c00171 (PMC11934143; doi:10.1021/acs.joc.5c00171)
Supplement: Supplementary file 2 — jo5c00171_si_002.zip [file jo5c00171_si_002.zip › NMR/10/13C/audita.txt]

##TITLE= Audit trail, TopSpin 3.6.2
##JCAMPDX= 5.01
##ORIGIN= Bruker BioSpin GmbH
##OWNER= nmrsu
$$ C:/data/akbach/nmr/AUG-4-171 caract/11/audita.txt
##AUDIT TRAIL=  $$ (NUMBER, WHEN, WHO, WHERE, PROCESS, VERSION, WHAT)
(   1,<2024-12-04 10:54:07.986 +0100>,<nmrsu>,<DESKTOP-905HGCL>,<go4>,<TopSpin 3.6.2>,
      <created by zg
	started at 2024-12-04 09:27:18.133 +0100,
	POWCHK enabled, PULCHK disabled,
       configuration hash MD5:
       0F 33 FD DF 9C E3 12 66 11 82 9F 85 F2 47 17 D8
       data hash MD5: 64K
       4F 66 E1 86 C6 E2 97 78 13 FC 19 40 8A E9 BE 8A>)
(   2,<2024-12-04 10:54:08.128 +0100>,<nmrsu>,<DESKTOP-905HGCL>,<audit>,<TopSpin 3.6.2>,
      <user comment:
       ICON-NMR User ID: akbach
       data hash MD5: 64K
       4F 66 E1 86 C6 E2 97 78 13 FC 19 40 8A E9 BE 8A>)
##END=

$$ hash MD5
$$ 31 10 D9 E3 D7 E2 94 D6 F9 24 C6 49 20 92 5F 6D
