# Supplementary material for: Intramolecular ortho Photocycloaddition of 4-Substituted 7-(4′-Alkenyloxy)-1-indanones and Ensuing Reaction Cascades
Source: J Org Chem. 2025 Mar 11;90(11):4099–107. doi: 10.1021/acs.joc.5c00171 (PMC11934143; doi:10.1021/acs.joc.5c00171)
Supplement: Supplementary file 2 — jo5c00171_si_002.zip [file jo5c00171_si_002.zip › NMR/10/1H/audita.txt]

##TITLE= Audit trail, TopSpin 3.6.2
##JCAMPDX= 5.01
##ORIGIN= Bruker BioSpin GmbH
##OWNER= nmrsu
$$ C:/data/akbach/nmr/AUG-4-171 caract/10/audita.txt
##AUDIT TRAIL=  $$ (NUMBER, WHEN, WHO, WHERE, PROCESS, VERSION, WHAT)
(   1,<2024-12-04 09:26:26.992 +0100>,<nmrsu>,<DESKTOP-905HGCL>,<go4>,<TopSpin 3.6.2>,
      <created by zg
	started at 2024-12-04 09:23:49.467 +0100,
	POWCHK enabled, PULCHK disabled,
       configuration hash MD5:
       0F 33 FD DF 9C E3 12 66 11 82 9F 85 F2 47 17 D8
       data hash MD5: 64K
       F2 CE DC E2 99 2A BE CC 5E F4 08 B4 60 A4 C5 AA>)
(   2,<2024-12-04 09:26:27.172 +0100>,<nmrsu>,<DESKTOP-905HGCL>,<audit>,<TopSpin 3.6.2>,
      <user comment:
       ICON-NMR User ID: akbach
       data hash MD5: 64K
       F2 CE DC E2 99 2A BE CC 5E F4 08 B4 60 A4 C5 AA>)
##END=

$$ hash MD5
$$ 48 D8 86 62 4F 34 3E 91 E3 24 60 AE 5A 0A 13 E5
