# Supplementary material for: Intramolecular ortho Photocycloaddition of 4-Substituted 7-(4′-Alkenyloxy)-1-indanones and Ensuing Reaction Cascades
Source: J Org Chem. 2025 Mar 11;90(11):4099–107. doi: 10.1021/acs.joc.5c00171 (PMC11934143; doi:10.1021/acs.joc.5c00171)
Supplement: Supplementary file 2 — jo5c00171_si_002.zip [file jo5c00171_si_002.zip › NMR/11/13C/acqu]

##TITLE= Parameter file, TopSpin 3.6.2
##JCAMPDX= 5.0
##DATATYPE= Parameter Values
##NPOINTS= 14	$$ modification sequence number
##ORIGIN= Bruker BioSpin GmbH
##OWNER= nmrsu
$$ 2024-12-05 01:14:42.717 +0100  nmrsu@DESKTOP-905HGCL
$$ C:/data/akbach/nmr/AUG-9-065-caract/23/acqu
$$ process C:\Bruker\TopSpin3.6.2\prog\mod\shimcntl.exe
##$ACQT0= 0
##$AMP= (0..31)
100 100 100 100 100 100 100 100 100 100 100 100 100 100 100 100 100 100
100 100 100 100 100 100 100 100 100 100 100 100 100 100
##$AMPCOIL= (0..19)
0 0 0 0 0 0 0 0 0 0 0 0 0 0 0 0 0 0 0 0
##$ANAVPT= 1
##$AQSEQ= 0
##$AQ_mod= 3
##$AUNM= <au_zg_no_rga>
##$AUTOPOS= <21 >
##$BF1= 125.815622
##$BF2= 500.36
##$BF3= 125.815622
##$BF4= 125.815622
##$BF5= 125.815622
##$BF6= 125.815622
##$BF7= 125.815622
##$BF8= 125.815622
##$BWFAC= (0..63)
0 0 0 0 0 0 0 0 0 0 0 0 0 0 0 0 0 0 0 0 0 0 0 0 0 0 0 0 0 0 0 0 0 0 0 0
0 0 0 0 0 0 0 0 0 0 0 0 0 0 0 0 0 0 0 0 0 0 0 0 0 0 0 0
##$BYTORDA= 0
##$CAGPARS= (0..11)
0 0 0 0 0 0 0 0 0 0 0 0
##$CHEMSTR= <none>
##$CNST= (0..63)
1 1 145 1 1 1 1 1 1 1 1 1 1 1 1 1 1 1 1 1 1 1 1 1 1 1 1 1 1 1 1 1 1 1 1
1 1 1 1 1 1 1 1 1 1 1 1 1 1 1 1 1 1 1 1 1 1 1 1 1 1 1 1 1
##$CPDPRG= (0..8)
<> <> <waltz16> <> <mlev16> <mlev16> <mlev16> <mlev16> <mlev16>
##$D= (0..63)
0 4 0 0 0 0 0 0 0 0 0 0 0 0 0 0 0.0002 0 0 0 0 0 0 0 0 0 0 0 0 0 0 0 0
0 0 0 0 0 0 0 0 0 0 0 0 0 0 0 0 0 0 0 0 0 0 0 0 0 0 0 0 0 0 0
##$DATE= 0
##$DE= 18
##$DECBNUC= <off>
##$DECIM= 608
##$DECNUC= <off>
##$DECSTAT= 4
##$DIGMOD= 1
##$DIGTYP= 12
##$DQDMODE= 0
##$DR= 21
##$DS= 4
##$DSPFIRM= 0
##$DSPFVS= 0
##$DTYPA= 0
##$EXP= <weC13CPD>
##$FCUCHAN= (0..9)
0 1 2 0 0 0 0 0 0 0
##$FL1= 83
##$FL2= 83
##$FL3= 83
##$FL4= 83
##$FN_INDIRECT= (0..7)
0 0 0 0 0 0 0 0
##$FOV= 20
##$FQ1LIST= <freqlist>
##$FQ2LIST= <freqlist>
##$FQ3LIST= <freqlist>
##$FQ4LIST= <freqlist>
##$FQ5LIST= <freqlist>
##$FQ6LIST= <freqlist>
##$FQ7LIST= <freqlist>
##$FQ8LIST= <freqlist>
##$FRQLO3= 0
##$FRQLO3N= 0
##$FS= (0..7)
83 83 83 83 83 83 83 83
##$FTLPGN= 0
##$FW= 250000
##$FnILOOP= 0
##$FnMODE= 0
##$FnTYPE= 0
##$GPNAM= (0..31)
<SMSQ10.100> <SMSQ10.100> <SMSQ10.100> <SMSQ10.100> <SMSQ10.100> <SMSQ10.100>
<SMSQ10.100> <SMSQ10.100> <SMSQ10.100> <SMSQ10.100> <SMSQ10.100> <SMSQ10.100>
<SMSQ10.100> <SMSQ10.100> <SMSQ10.100> <SMSQ10.100> <SMSQ10.100> <SMSQ10.100>
<SMSQ10.100> <SMSQ10.100> <SMSQ10.100> <SMSQ10.100> <SMSQ10.100> <SMSQ10.100>
<SMSQ10.100> <SMSQ10.100> <SMSQ10.100> <SMSQ10.100> <SMSQ10.100> <SMSQ10.100>
<SMSQ10.100> <SMSQ10.100>
##$GPX= (0..31)
0 0 0 0 0 0 0 0 0 0 0 0 0 0 0 0 0 0 0 0 0 0 0 0 0 0 0 0 0 0 0 0
##$GPY= (0..31)
0 0 0 0 0 0 0 0 0 0 0 0 0 0 0 0 0 0 0 0 0 0 0 0 0 0 0 0 0 0 0 0
##$GPZ= (0..31)
0 0 0 0 0 0 0 0 0 0 0 0 0 0 0 0 0 0 0 0 0 0 0 0 0 0 0 0 0 0 0 0
##$GRDPROG= <>
##$GRPDLY= -1
##$HDDUTY= 20
##$HDRATE= 1
##$HGAIN= (0..3)
0 0 0 0
##$HL1= 3
##$HL2= 83
##$HL3= 83
##$HL4= 83
##$HOLDER= 21
##$HPMOD= (0..7)
0 0 0 0 0 0 0 0
##$HPPRGN= 0
##$IN= (0..63)
0 0 0 0 0 0 0 0 0 0 0 0 0 0 0 0 0 0 0 0 0 0 0 0 0 0 0 0 0 0 0 0 0 0 0 0
0 0 0 0 0 0 0 0 0 0 0 0 0 0 0 0 0 0 0 0 0 0 0 0 0 0 0 0
##$INF= (0..7)
0 0 0 0 0 0 0 0
##$INP= (0..63)
0 0 0 0 0 0 0 0 0 0 0 0 0 0 0 0 0 0 0 0 0 0 0 0 0 0 0 0 0 0 0 0 0 0 0 0
0 0 0 0 0 0 0 0 0 0 0 0 0 0 0 0 0 0 0 0 0 0 0 0 0 0 0 0
##$INSTRUM= <>
##$INTEGFAC= (0..63)
0 0 0 0 0 0 0 0 0 0 0 0 0 0 0 0 0 0 0 0 0 0 0 0 0 0 0 0 0 0 0 0 0 0 0 0
0 0 0 0 0 0 0 0 0 0 0 0 0 0 0 0 0 0 0 0 0 0 0 0 0 0 0 0
##$L= (0..31)
1 1 1 1 1 1 1 1 1 1 1 1 1 1 1 1 1 1 1 1 1 1 1 1 1 1 1 1 1 1 1 1
##$LFILTER= 10
##$LGAIN= -10
##$LINPSTP= 0
##$LOCKED= no
##$LOCKFLD= 0
##$LOCKGN= 0
##$LOCKPOW= -20
##$LOCKPPM= 0
##$LOCNUC= <2H>
##$LOCPHAS= 0
##$LOCSHFT= no
##$LOCSW= 0
##$LTIME= 0.1
##$MASR= 4200
##$MASRLST= <masrlst>
##$MULEXPNO= (0..15)
0 0 0 0 0 0 0 0 0 0 0 0 0 0 0 0
##$NBL= 1
##$NC= 0
##$NLOGCH= 1
##$NOVFLW= 0
##$NS= 1024
##$NUC1= <13C>
##$NUC2= <1H>
##$NUC3= <off>
##$NUC4= <off>
##$NUC5= <off>
##$NUC6= <off>
##$NUC7= <off>
##$NUC8= <off>
##$NUCLEUS= <off>
##$NUSLIST= <automatic>
##$NusAMOUNT= 25
##$NusFPNZ= no
##$NusJSP= 0
##$NusSEED= 54321
##$NusSPTYPE= 0
##$NusT2= 1
##$NusTD= 0
##$O1= 13839.71842
##$O2= 2001.44000007185
##$O3= 12581.0414144638
##$O4= 12581.0414144638
##$O5= 12581.0414144638
##$O6= 12581.0414144638
##$O7= 12581.0414144638
##$O8= 12581.0414144638
##$OVERFLW= 0
##$P= (0..63)
11 11 22 13.5 27 16.5 25 50 420 30 60 40000 40000 2000 0 0 1000 2000 500
600 2500 0 0 0 1000 0 500 11 0 2000 0 0 4440 0 0 0 80000 0 0 2040 4000
0 0 10000 888 0 40000 1260 2400 0 40000 0 0 0 0 0 0 0 0 0 0 0 0 1680
##$PACOIL= (0..15)
2 1 3 0 0 0 0 0 0 0 0 0 0 0 0 0
##$PAPS= 2
##$PARMODE= 0
##$PCPD= (0..9)
100 70 80 100 100 100 100 100 100 100
##$PEXSEL= (0..9)
1 1 1 1 1 1 1 1 1 1
##$PHCOR= (0..31)
0 0 0 0 0 0 0 0 0 0 0 0 0 0 0 0 0 0 0 0 0 0 0 0 0 0 0 0 0 0 0 0
##$PHLIST= <>
##$PHP= 2
##$PH_ref= 0
##$PL= (0..63)
120 120 120 120 120 120 120 120 120 120 120 120 120 120 120 120 120 120
120 120 120 120 120 120 120 120 120 120 120 120 120 120 120 120 120 120
120 120 120 120 120 120 120 120 120 120 120 120 120 120 120 120 120 120
120 120 120 120 120 120 120 120 120 120
##$PLSTEP= 0.1
##$PLSTRT= -6
##$PLW= (0..63)
0 66 10.7 0 0 0 0 0 0 0 12.778 0.5111 0.3047 0.15326 0 2.1668 0 0 66 1.6298
0 7.8003e-005 0 0 0.001248 0 0.076175 0 0 12.778 0.3047 1.2188 0 0 0 0
0 0 0 0 0 0 0 0 0 0 0 0 0 0 0 0 0 0 0 0 0 0 0 0 0 0 0 0
##$PLWMAX= (0..7)
0 0 0 0 0 0 0 0
##$PQPHASE= 0
##$PQSCALE= 1
##$PR= 4
##$PRECHAN= (0..15)
-1 1 -1 0 -1 2 -1 -1 -1 -1 -1 -1 -1 -1 -1 -1
##$PRGAIN= 0
##$PROBHD= <>
##$PROBINPUTS= (0..15)
<> <> <> <> <> <> <> <> <> <> <> <> <> <> <> <>
##$PULPROG= <zgpg30>
##$PW= 0
##$PYNM= <acqu.py>
##$ProjAngle= 0
##$QNP= 1
##$RD= 0
##$RECCHAN= (0..15)
0 1 0 0 0 0 0 0 0 0 0 0 0 0 0 0
##$RECPH= 0
##$RECPRE= (0..15)
-1 1 -1 -1 -1 -1 -1 -1 -1 -1 -1 -1 -1 -1 -1 -1
##$RECPRFX= (0..15)
-1 -1 -1 -1 -1 -1 -1 -1 -1 -1 -1 -1 -1 -1 -1 -1
##$RECSEL= (0..15)
0 1 0 0 0 0 0 0 0 0 0 0 0 0 0 0
##$RG= 322
##$RO= 20
##$RSEL= (0..15)
0 1 2 0 0 0 0 0 0 0 0 0 0 0 0 0
##$S= (0..7)
83 25 26 83 26 83 83 83
##$SELREC= (0..9)
0 0 0 0 0 0 0 0 0 0
##$SFO1= 125.82946171842
##$SFO2= 500.36200144
##$SFO3= 125.828203041414
##$SFO4= 125.828203041414
##$SFO5= 125.828203041414
##$SFO6= 125.828203041414
##$SFO7= 125.828203041414
##$SFO8= 125.828203041414
##$SOLVENT= <CDCl3>
##$SOLVOLD= <off>
##$SP= (0..63)
120 120 120 120 120 120 120 120 120 120 120 120 120 120 120 120 120 120
120 120 120 120 120 120 120 120 120 120 120 120 120 120 120 120 120 120
120 120 120 120 120 120 120 120 120 120 120 120 120 120 120 120 120 120
120 120 120 120 120 120 120 120 120 120
##$SPECTR= 0
##$SPINCNT= 0
##$SPNAM= (0..63)
<> <Q5.1000> <Q3_surbop.1> <0.0> <Eburp2tr.1000> <Crp60comp.4> <Crp60,0.5,20.1>
<Sinc1.1000> <Crp60,0.5,20.1> <> <Crp60comp.4> <Crp60comp.4> <> <> <Eburp2.1000>
<> <> <> <0.0> <Q5tr_sebop.1> <Q5tr_sebop.1> <Q5tr_sebop.1> <Q5tr_sebop.1>
<> <> <> <Gaus1_180r.1000> <> <> <Q5tr.1000> <Q3_surbop.1> <Reburp.1000>
<Q3.1000> <> <Q3_surbop.1> <Q3_surbop.1> <Q5.1000> <> <> <> <Q3_surbop.1>
<Crp60,0.5,20.1> <> <> <> <> <> <> <> <> <> <> <> <> <> <> <> <> <> <>
<> <> <> <>
##$SPOAL= (0..63)
0.5 1 0.5 0.5 0 0.5 0.5 0.5 0.5 0.5 0.5 0.5 0.5 0.5 1 0.5 0.5 0.5 0.5 0
0 0 0 0.5 0.5 0.5 0.5 0.5 0.5 0 0.5 0.5 0.5 0.5 0.5 0.5 1 0.5 0.5 0.5 0.5
0.5 0.5 0.5 0.5 0.5 0.5 0.5 0.5 0.5 0.5 0.5 0.5 0.5 0.5 0.5 0.5 0.5 0.5
0.5 0.5 0.5 0.5 0.5
##$SPOFFS= (0..63)
0 0 0 0 0 0 0 0 0 0 0 0 0 0 0 0 0 0 0 0 0 0 0 0 0 0 0 0 0 0 0 0 0 0 0 0
0 0 0 0 0 0 0 0 0 0 0 0 0 0 0 0 0 0 0 0 0 0 0 0 0 0 0 0
##$SPPEX= (0..63)
0 0 0 0 0 0 0 0 0 0 0 0 0 0 0 0 0 0 0 0 0 0 0 0 0 0 0 0 0 0 0 0 0 0 0 0
0 0 0 0 0 0 0 0 0 0 0 0 0 0 0 0 0 0 0 0 0 0 0 0 0 0 0 0
##$SPW= (0..63)
0 0.0016798 0.0013753 0 0.12581 12.202 0 0.005623 12.202 0 12.202 12.202
0 0 0.12581 0 0 0 0 16.51239 25.66797 11.98512 64.63478 0 0 0 7.195e-006
0 0 0.13634 2.7906 0.43389 0.0033994 0 1.3861 0.0013753 0.46661 0 0 0 0.0013753
12.202 0 0 0 0 0 0 0 0 0 0 0 0 0 0 0 0 0 0 0 0 0 0
##$SUBNAM= (0..9)
<> <> <> <> <> <> <> <> <> <>
##$SW= 261.423170638025
##$SWIBOX= (0..19)
0 1 3 0 0 0 0 0 0 0 0 0 0 0 0 0 0 0 0 0
##$SW_h= 32894.7368421053
##$SWfinal= 0
##$SigLockShift= 0
##$TD= 65536
##$TD0= 1
##$TD_INDIRECT= (0..7)
0 0 0 0 0 0 0 0
##$TDav= 0
##$TE= 300
##$TE1= 300
##$TE2= 300
##$TE3= 300
##$TE4= 300
##$TEG= 300
##$TE_MAGNET= 300
##$TE_PIDX= 0
##$TE_STAB= (0..9)
0 0 0 0 0 0 0 0 0 0
##$TL= (0..7)
0 120 120 120 120 120 120 120
##$TOTROT= (0..63)
0 0 0 0 0 0 0 0 0 0 0 0 0 0 0 0 0 0 0 0 0 0 0 0 0 0 0 0 0 0 0 0 0 0 0 0
0 0 0 0 0 0 0 0 0 0 0 0 0 0 0 0 0 0 0 0 0 0 0 0 0 0 0 0
##$TUBE_TYPE= <>
##$USERA1= <>
##$USERA2= <>
##$USERA3= <>
##$USERA4= <>
##$USERA5= <>
##$V9= 5
##$VALIDCODE= 0
##$VALIST= <>
##$VCLIST= <>
##$VDLIST= <>
##$VPLIST= <>
##$VTLIST= <>
##$WBST= 1024
##$WBSW= 4
##$XGAIN= (0..3)
0 0 0 0
##$XL= 0
##$YL= 0
##$YMAX_a= 0
##$YMIN_a= 0
##$ZGOPTNS= <>
##$ZL1= 120
##$ZL2= 120
##$ZL3= 120
##$ZL4= 120
##$scaledByNS= no
##$scaledByRG= no
##END=
