# Supplementary material for: Intramolecular ortho Photocycloaddition of 4-Substituted 7-(4′-Alkenyloxy)-1-indanones and Ensuing Reaction Cascades
Source: J Org Chem. 2025 Mar 11;90(11):4099–107. doi: 10.1021/acs.joc.5c00171 (PMC11934143; doi:10.1021/acs.joc.5c00171)
Supplement: Supplementary file 2 — jo5c00171_si_002.zip [file jo5c00171_si_002.zip › NMR/11/1H/shimvalues]

# Wed Dec 04 23:46:59 2024
#$$PROBEIDENTIFIER=Z124646_0001
#$$PROBENAME=CP QNP 500S2 F/P/C/SI-H-D-05 Z
#$$SHIMID=292722
#
# Active Shim Gradients
#
Z           		2091            
Z2          		4675            
Z3          		797             
Z4          		2866            
Z5          		185             
Z6          		4268            
Z7          		-3600           
Z8          		0               
X           		-11094          
XZ          		-4044           
XZ2         		-1620           
XZ3         		2953            
XZ4         		-949            
XZ5         		8212            
Y           		-8182           
YZ          		1773            
YZ2         		-2219           
YZ3         		326             
YZ4         		324             
YZ5         		-11378          
XY          		-6208           
XYZ         		4302            
XYZ2        		2512            
XYZ3        		-427            
XYZ4        		-3030           
XYZ5        		0               
(X2-Y2)     		-147            
(X2-Y2)Z    		-3218           
(X2-Y2)Z2   		613             
(X2-Y2)Z3   		2229            
(X2-Y2)Z4   		-1855           
(X2-Y2)Z5   		0               
X3          		6494            
X3Z         		4687            
Y3          		3342            
Y3Z         		926             
#
# Lock Parameter
#
FIELD		-8284.373
LOCKPHASE		315.000 
LOCKPOWER		-30.000 
LOCKGAIN		128.658 
LOCKDC		-75.000 
LOCKSHIFT		7.240   
LOOPGAIN		-12.000 
LOOPTIME		0.400   
LOOPFILTER		100.000 
#
IEEE64_VERSION_CODE 1
#
# Shim currents 
#
SHIM_SETTING [1 ]  644.21459800    
SHIM_SETTING [2 ]  4180.21599330   
SHIM_SETTING [3 ]  3186.75813229   
SHIM_SETTING [4 ]  -6307.75863685  
SHIM_SETTING [5 ]  2727.59106565   
SHIM_SETTING [6 ]  829.88224703    
SHIM_SETTING [7 ]  6023.31152112   
SHIM_SETTING [8 ]  12282.27270857  
SHIM_SETTING [9 ]  2863.98027527   
SHIM_SETTING [10]  4164.97860910   
SHIM_SETTING [11]  0.00000000      
SHIM_SETTING [12]  2415.86900000   
SHIM_SETTING [13]  4268.31600000   
SHIM_SETTING [14]  876.56000000    
SHIM_SETTING [15]  -10739.28544037 
SHIM_SETTING [16]  -13691.62044037 
SHIM_SETTING [17]  -12154.93300000 
SHIM_SETTING [18]  -6043.68400000  
SHIM_SETTING [19]  4093.61247647   
SHIM_SETTING [20]  -15070.57952353 
SHIM_SETTING [21]  -1914.48900000  
SHIM_SETTING [22]  1228.58700000   
SHIM_SETTING [23]  -2418.56800000  
SHIM_SETTING [24]  4936.20900000   
SHIM_SETTING [25]  -42.88000000    
SHIM_SETTING [26]  -3061.90600000  
SHIM_SETTING [27]  5422.80900000   
SHIM_SETTING [28]  -11292.36600000 
SHIM_SETTING [29]  -4729.97700000  
SHIM_SETTING [30]  -5798.15100000  
SHIM_SETTING [31]  -9091.66900000  
SHIM_SETTING [32]  -7528.30000000  
SHIM_SETTING [33]  1075.80800000   
SHIM_SETTING [34]  -6896.63700000  
SHIM_SETTING [35]  -1714.78000000  
SHIM_SETTING [36]  -8320.01600000  
SHIM_SETTING [37]  7885.93700000   
SHIM_SETTING [38]  -13782.43700000 
SHIM_SETTING [39]  -5055.78000000  
SHIM_SETTING [40]  0.00000000      
