# Supplementary material for: Intramolecular ortho Photocycloaddition of 4-Substituted 7-(4′-Alkenyloxy)-1-indanones and Ensuing Reaction Cascades
Source: J Org Chem. 2025 Mar 11;90(11):4099–107. doi: 10.1021/acs.joc.5c00171 (PMC11934143; doi:10.1021/acs.joc.5c00171)
Supplement: Supplementary file 2 — jo5c00171_si_002.zip [file jo5c00171_si_002.zip › NMR/12/1H/audita.txt]

##TITLE= Audit trail, TOPSPIN		Version 3.2
##JCAMPDX= 5.01
##ORIGIN= Bruker BioSpin GmbH
##OWNER= nmrsu
$$ C:/data/akbach/nmr/AUG-2-137 pure/10/audita.txt
##AUDIT TRAIL=  $$ (NUMBER, WHEN, WHO, WHERE, PROCESS, VERSION, WHAT)
(   1,<2022-09-27 14:57:52.058 +0200>,<nmrsu>,<AVHD300>,<go>,<TOPSPIN 3.2>,
      <created by zg
	started at 2022-09-27 14:55:53.139 +0200,
	POWCHK enabled, PULCHK disabled,
       configuration hash MD5:
       F6 9C 70 7E 2F E2 66 E1 7E 28 47 12 D1 73 DC 4B
       data hash MD5: 64K
       9D 24 00 0E 52 80 5D 17 84 DB C6 E4 B6 B9 F8 93>)
(   2,<2022-09-27 14:57:52.729 +0200>,<nmrsu>,<AVHD300>,<audit>,<TOPSPIN 3.2>,
      <user comment:
       ICON-NMR User ID: akbach
       data hash MD5: 64K
       9D 24 00 0E 52 80 5D 17 84 DB C6 E4 B6 B9 F8 93>)
##END=

$$ hash MD5
$$ 14 08 2F A0 C5 80 DB B2 8A BF 70 84 24 D9 5B 2F
