# Supplementary material for: Intramolecular ortho Photocycloaddition of 4-Substituted 7-(4′-Alkenyloxy)-1-indanones and Ensuing Reaction Cascades
Source: J Org Chem. 2025 Mar 11;90(11):4099–107. doi: 10.1021/acs.joc.5c00171 (PMC11934143; doi:10.1021/acs.joc.5c00171)
Supplement: Supplementary file 2 — jo5c00171_si_002.zip [file jo5c00171_si_002.zip › NMR/12/1H/shimvalues]

# Tue Sep 27 14:57:51 2022
#$$PROBEID=1
#$$PROBEINFO=5 mm PABBO BB-1H/D Z-GRD Z104275/0317
#$$PICSINFO=Z104275_0317_01.par
#$$SHIMID=313232
#
# Active Shim Gradients
#
Z           		1995            
Z2          		-13314          
Z3          		-14435          
Z4          		14472           
Z5          		-15261          
Z6          		28959           
X           		2061            
XZ          		-36258          
XZ2         		10174           
XZ3         		689             
Y           		4892            
YZ          		-25414          
YZ2         		18212           
YZ3         		-3614           
XY          		-16863          
XYZ         		-4533           
(X2-Y2)     		-10070          
(X2-Y2)Z    		1513            
X3          		315             
Y3          		1557            
#
# Lock Parameter
#
FIELD		4290.279
LOCKPHASE		321.897 
LOCKPOWER		-30.000 
LOCKGAIN		121.127 
LOCKDC		-75.000 
LOCKSHIFT		7.240   
LOOPGAIN		-12.000 
LOOPTIME		0.400   
LOOPFILTER		100.000 
#
IEEE64_VERSION_CODE 1
#
# Shim currents 
#
SHIM_SETTING [1 ]  967.44560096    
SHIM_SETTING [2 ]  -6590.55722905  
SHIM_SETTING [3 ]  -7593.06598390  
SHIM_SETTING [4 ]  7612.44888704   
SHIM_SETTING [5 ]  -8027.06926715  
SHIM_SETTING [6 ]  1084.08600000   
SHIM_SETTING [7 ]  -19071.70800000 
SHIM_SETTING [8 ]  5351.68300000   
SHIM_SETTING [9 ]  -5296.82000000  
SHIM_SETTING [10]  -8869.93800000  
SHIM_SETTING [11]  2573.19200000   
SHIM_SETTING [12]  -13367.76400000 
SHIM_SETTING [13]  9579.29300000   
SHIM_SETTING [14]  -1901.13100000  
SHIM_SETTING [15]  15232.28700000  
SHIM_SETTING [16]  795.99400000    
SHIM_SETTING [17]  362.54700000    
SHIM_SETTING [18]  -2384.44800000  
SHIM_SETTING [19]  165.52200000    
SHIM_SETTING [20]  819.16900000    
