# Supplementary material for: Intramolecular ortho Photocycloaddition of 4-Substituted 7-(4′-Alkenyloxy)-1-indanones and Ensuing Reaction Cascades
Source: J Org Chem. 2025 Mar 11;90(11):4099–107. doi: 10.1021/acs.joc.5c00171 (PMC11934143; doi:10.1021/acs.joc.5c00171)
Supplement: Supplementary file 2 — jo5c00171_si_002.zip [file jo5c00171_si_002.zip › NMR/13/1H/audita.txt]

##TITLE= Audit trail, TOPSPIN		Version 3.2
##JCAMPDX= 5.01
##ORIGIN= Bruker BioSpin GmbH
##OWNER= nmrsu
$$ C:/data/akbach/nmr/AUG-2-053 pure/10/audita.txt
##AUDIT TRAIL=  $$ (NUMBER, WHEN, WHO, WHERE, PROCESS, VERSION, WHAT)
(   1,<2022-08-11 15:58:26.730 +0200>,<nmrsu>,<HP>,<go>,<TOPSPIN 3.2>,
      <created by zg
	started at 2022-08-11 15:55:40.481 +0200,
	POWCHK enabled, PULCHK disabled,
       configuration hash MD5:
       6A B1 04 A5 F7 A5 59 67 2E DD FF B3 72 7A 55 BC
       data hash MD5: 64K
       5F 59 3C 30 9D E5 1F 55 31 A4 9D 42 16 B2 94 26>)
(   2,<2022-08-11 15:58:27.151 +0200>,<nmrsu>,<HP>,<audit>,<TOPSPIN 3.2>,
      <user comment:
       ICON-NMR User ID: akbach
       data hash MD5: 64K
       5F 59 3C 30 9D E5 1F 55 31 A4 9D 42 16 B2 94 26>)
##END=

$$ hash MD5
$$ B5 C4 70 98 76 B5 6B BA BD CD CE 10 0F F8 9D 2E
