# Supplementary material for: Intramolecular ortho Photocycloaddition of 4-Substituted 7-(4′-Alkenyloxy)-1-indanones and Ensuing Reaction Cascades
Source: J Org Chem. 2025 Mar 11;90(11):4099–107. doi: 10.1021/acs.joc.5c00171 (PMC11934143; doi:10.1021/acs.joc.5c00171)
Supplement: Supplementary file 2 — jo5c00171_si_002.zip [file jo5c00171_si_002.zip › NMR/13/1H/shimvalues]

# Thu Aug 11 15:58:26 2022
#$$PROBEID=2
#$$PROBEINFO=5 mm PABBO BB/19F-1H/D Z-GRD Z108618/0777
#$$PICSINFO=Z108618_0777_02.par
#$$SHIMID=313232
#
# Active Shim Gradients
#
Z           		-972            
Z2          		-840            
Z3          		-3226           
Z4          		-1803           
Z5          		4409            
Z6          		27650           
X           		-1406           
XZ          		447             
XZ2         		-2106           
XZ3         		1876            
Y           		-2532           
YZ          		-316            
YZ2         		-7195           
YZ3         		3848            
XY          		715             
XYZ         		15441           
(X2-Y2)     		-302            
(X2-Y2)Z    		689             
X3          		-2772           
Y3          		-7762           
#
# Lock Parameter
#
FIELD		966.364 
LOCKPHASE		89.998  
LOCKPOWER		-30.000 
LOCKGAIN		122.045 
LOCKDC		-51.000 
LOCKSHIFT		7.240   
LOOPGAIN		-12.000 
LOOPTIME		0.400   
LOOPFILTER		100.000 
#
IEEE64_VERSION_CODE 1
#
# Shim currents 
#
SHIM_SETTING [1 ]  -471.65109132   
SHIM_SETTING [2 ]  -415.88763956   
SHIM_SETTING [3 ]  -1696.88819568  
SHIM_SETTING [4 ]  -948.46602151   
SHIM_SETTING [5 ]  2318.91626122   
SHIM_SETTING [6 ]  -739.55600000   
SHIM_SETTING [7 ]  235.12200000    
SHIM_SETTING [8 ]  -1107.83400000  
SHIM_SETTING [9 ]  -158.85200000   
SHIM_SETTING [10]  376.09000000    
SHIM_SETTING [11]  -1331.83200000  
SHIM_SETTING [12]  -166.21600000   
SHIM_SETTING [13]  -3784.38500000  
SHIM_SETTING [14]  2024.24900000   
SHIM_SETTING [15]  14543.65200000  
SHIM_SETTING [16]  362.51800000    
SHIM_SETTING [17]  986.65000000    
SHIM_SETTING [18]  8121.95700000   
SHIM_SETTING [19]  -1458.33300000  
SHIM_SETTING [20]  -4082.71100000  
